# Supplementary material for: Physical-Chemical and Structural Stability of Poly(3HB-co-3HV)/(ligno-)cellulosic Fibre-Based Biocomposites over Successive Dishwashing Cycles
Source: Membranes (Basel). 2022 Jan 21;12(2):127. doi: 10.3390/membranes12020127 (PMC8876846; doi:10.3390/membranes12020127)
Supplement: Supplementary file 1 [file membranes-12-00127-s001.zip]

Archive with 1 entries (1 files):
- membranes-1548468-supplementary.pdf
